# Supplementary material for: Gut fungi are associated with human genetic variation and disease risk
Source: PLoS Biol. 2025 Sep 2;23(9):e3003339. doi: 10.1371/journal.pbio.3003339 (PMC12404459; doi:10.1371/journal.pbio.3003339)
Supplement: S1 Table — Source code and data availability: https://doi.org/10.5281/zenodo.15659049. (XLSX) [file pbio.3003339.s005.xlsx]

## Sheet: Sheet1
Table S1: Summary statistics for 148 FAVs.
Taxa	rsID	Chrom:Position	Ref	Alt	Beta	MAF	Raw P	Genome-Wide Q	Study-Wide Q
Order_Pleosporales	rs10800583	1:198679114	C	A	2.81363	0.08	6.67959e-09	0.00674409	0.132543
Order_Pleosporales	rs77939461	1:198680380	A	G	2.81363	0.08	6.67959e-09	0.00674409	0.132543
Order_Pleosporales	rs74366894	1:198681357	G	A	2.81363	0.08	6.67959e-09	0.00674409	0.132543
Order_Pleosporales	rs34800651	1:198687114	AC	A	2.81363	0.08	6.67959e-09	0.00674409	0.132543
Order_Pleosporales	rs12407767	1:198687125	A	G	2.81363	0.08	6.67959e-09	0.00674409	0.132543
Order_Saccharomycetales	rs66873787	18:11572043	C	T	-1.64202	0.144	8.87268e-09	0.00895836	0.132543
Order_Saccharomycetales	rs555785	18:11572431	C	T	-1.64202	0.144	8.87268e-09	0.00895836	0.132543
Order_Saccharomycetales	rs521768	18:11573400	T	C	-1.64202	0.144	8.87268e-09	0.00895836	0.132543
Order_Saccharomycetales	rs72879253	18:11574725	G	C	-1.64202	0.144	8.87268e-09	0.00895836	0.132543
Order_Saccharomycetales	rs66721171	18:11576704	A	G	-1.64202	0.144	8.87268e-09	0.00895836	0.132543
Class_Saccharomycetes	rs66873787	18:11572043	C	T	-1.64154	0.144	8.95061e-09	0.00903705	0.132543
Class_Saccharomycetes	rs555785	18:11572431	C	T	-1.64154	0.144	8.95061e-09	0.00903705	0.132543
Class_Saccharomycetes	rs521768	18:11573400	T	C	-1.64154	0.144	8.95061e-09	0.00903705	0.132543
Class_Saccharomycetes	rs72879253	18:11574725	G	C	-1.64154	0.144	8.95061e-09	0.00903705	0.132543
Class_Saccharomycetes	rs66721171	18:11576704	A	G	-1.64154	0.144	8.95061e-09	0.00903705	0.132543
Order_Pleosporales	rs146074237	1:198682527	T	TGAACTCATCATTTA	2.95317	0.076	1.72382e-08	0.0145039	0.225237
Order_Capnodiales	rs1084070	5:152666446	T	C	1.93638	0.18	1.03113e-07	0.0158087	0.254155
Order_Capnodiales	rs1084071	5:152666521	T	A	1.93638	0.18	1.03113e-07	0.0158087	0.254155
Order_Capnodiales	rs2609659	5:152669359	T	G	1.93638	0.18	1.03113e-07	0.0158087	0.254155
Order_Capnodiales	rs7444329	5:152670867	T	C	1.93638	0.18	1.03113e-07	0.0158087	0.254155
Order_Capnodiales	rs62401303	5:152671513	C	T	1.93638	0.18	1.03113e-07	0.0158087	0.254155
Order_Capnodiales	rs62401304	5:152671618	C	T	1.93638	0.18	1.03113e-07	0.0158087	0.254155
Order_Capnodiales	rs2560223	5:152676339	T	C	1.66489	0.256	9.45399e-08	0.0158087	0.254155
Order_Capnodiales	rs9647579	5:152677089	T	C	1.93638	0.18	1.03113e-07	0.0158087	0.254155
Order_Capnodiales	rs2560230	5:152678034	T	C	1.93638	0.18	1.03113e-07	0.0158087	0.254155
Order_Capnodiales	rs1462111	5:152678321	C	T	1.93638	0.18	1.03113e-07	0.0158087	0.254155
Order_Capnodiales	rs2609666	5:152679666	G	A	1.93638	0.18	1.03113e-07	0.0158087	0.254155
Order_Capnodiales	rs308269	5:152685952	A	G	1.93638	0.18	1.03113e-07	0.0158087	0.254155
Order_Capnodiales	rs308271	5:152688178	A	T	1.93638	0.18	1.03113e-07	0.0158087	0.254155
Order_Capnodiales	rs217771	5:152688433	T	C	1.93638	0.18	1.03113e-07	0.0158087	0.254155
Order_Capnodiales	rs308272	5:152688885	G	A	1.93638	0.18	1.03113e-07	0.0158087	0.254155
Order_Capnodiales	rs2560240	5:152691381	A	G	1.93638	0.18	1.03113e-07	0.0158087	0.254155
Order_Capnodiales	rs962514	5:152694849	C	A	1.93638	0.18	1.03113e-07	0.0158087	0.254155
Order_Capnodiales	rs2560241	5:152699105	C	T	1.93638	0.18	1.03113e-07	0.0158087	0.254155
Order_Capnodiales	rs2560242	5:152699481	C	T	1.93638	0.18	1.03113e-07	0.0158087	0.254155
Order_Capnodiales	rs2615177	5:152700771	A	G	1.93638	0.18	1.03113e-07	0.0158087	0.254155
Order_Capnodiales	rs2615175	5:152701810	A	G	1.93638	0.18	1.03113e-07	0.0158087	0.254155
Order_Capnodiales	rs300329	5:152702949	T	C	1.93638	0.18	1.03113e-07	0.0158087	0.254155
Order_Capnodiales	rs1975932	5:152712912	A	G	1.93638	0.18	1.03113e-07	0.0158087	0.254155
Order_Capnodiales	rs188597	5:152721944	C	A	2.01978	0.152	1.18997e-07	0.0158087	0.254155
Order_Capnodiales	rs300330	5:152722723	G	A	2.01978	0.152	1.18997e-07	0.0158087	0.254155
Order_Capnodiales	rs214122	5:152722768	A	G	2.01978	0.152	1.18997e-07	0.0158087	0.254155
Order_Capnodiales	rs300333	5:152723370	T	A	1.93638	0.18	1.03113e-07	0.0158087	0.254155
Order_Capnodiales	rs300336	5:152723934	C	T	2.01978	0.152	1.18997e-07	0.0158087	0.254155
Order_Capnodiales	rs149239	5:152724438	G	A	2.01978	0.152	1.18997e-07	0.0158087	0.254155
Order_Capnodiales	rs159974	5:152725480	T	C	2.01978	0.152	1.18997e-07	0.0158087	0.254155
Order_Capnodiales	rs159760	5:152725798	T	G	2.01978	0.152	1.18997e-07	0.0158087	0.254155
Order_Capnodiales	rs159975	5:152726383	G	A	2.01978	0.152	1.18997e-07	0.0158087	0.254155
Order_Capnodiales	rs5872307	5:152726771	GA	G	1.93638	0.18	1.03113e-07	0.0158087	0.254155
Order_Capnodiales	rs159976	5:152727066	T	C	1.93638	0.18	1.03113e-07	0.0158087	0.254155
Order_Capnodiales	rs3028089	5:152727414	A	AT	2.01978	0.152	1.18997e-07	0.0158087	0.254155
Order_Capnodiales	rs159977	5:152728116	C	A	1.93638	0.18	1.03113e-07	0.0158087	0.254155
Order_Capnodiales	rs159969	5:152730055	C	T	1.93638	0.18	1.03113e-07	0.0158087	0.254155
Order_Capnodiales	rs159971	5:152731665	A	G	1.93638	0.18	1.03113e-07	0.0158087	0.254155
Order_Saccharomycetales	rs650189	18:11559815	G	A	-1.63461	0.136	2.84762e-08	0.0166724	0.253128
Order_Saccharomycetales	rs472174	18:11564905	C	T	-1.63461	0.136	2.84762e-08	0.0166724	0.253128
Order_Saccharomycetales	rs555758	18:11572436	C	T	-1.58398	0.14	4.29337e-08	0.0166724	0.253128
Order_Saccharomycetales	rs554858	18:11572543	T	G	-1.58398	0.14	4.29337e-08	0.0166724	0.253128
Order_Saccharomycetales	rs521770	18:11573399	T	G	-1.58398	0.14	4.29337e-08	0.0166724	0.253128
Order_Saccharomycetales	rs573436	18:11575225	T	C	-1.58398	0.14	4.29337e-08	0.0166724	0.253128
Order_Saccharomycetales	rs11878128	18:11575955	A	G	-1.58398	0.14	4.29337e-08	0.0166724	0.253128
Order_Saccharomycetales	rs58091136	18:11576979	A	G	-1.58398	0.14	4.29337e-08	0.0166724	0.253128
Class_Saccharomycetes	rs650189	18:11559815	G	A	-1.63473	0.136	2.83234e-08	0.0168162	0.253128
Class_Saccharomycetes	rs472174	18:11564905	C	T	-1.63473	0.136	2.83234e-08	0.0168162	0.253128
Class_Saccharomycetes	rs555758	18:11572436	C	T	-1.58349	0.14	4.3304e-08	0.0168162	0.253128
Class_Saccharomycetes	rs554858	18:11572543	T	G	-1.58349	0.14	4.3304e-08	0.0168162	0.253128
Class_Saccharomycetes	rs521770	18:11573399	T	G	-1.58349	0.14	4.3304e-08	0.0168162	0.253128
Class_Saccharomycetes	rs573436	18:11575225	T	C	-1.58349	0.14	4.3304e-08	0.0168162	0.253128
Class_Saccharomycetes	rs11878128	18:11575955	A	G	-1.58349	0.14	4.3304e-08	0.0168162	0.253128
Class_Saccharomycetes	rs58091136	18:11576979	A	G	-1.58349	0.14	4.3304e-08	0.0168162	0.253128
Order_Capnodiales	rs1993772	5:152640424	G	A	1.91025	0.184	1.75213e-07	0.0188197	0.313864
Order_Capnodiales	rs2973150	5:152647415	T	G	1.91025	0.184	1.75213e-07	0.0188197	0.313864
Order_Capnodiales	rs2974111	5:152650382	T	A	1.91025	0.184	1.75213e-07	0.0188197	0.313864
Order_Capnodiales	rs2927173	5:152650546	A	G	1.91025	0.184	1.75213e-07	0.0188197	0.313864
Order_Capnodiales	rs2964811	5:152650598	A	T	1.91025	0.184	1.75213e-07	0.0188197	0.313864
Order_Capnodiales	rs1462110	5:152652746	G	C	1.91025	0.184	1.75213e-07	0.0188197	0.313864
Order_Capnodiales	rs2926285	5:152654387	G	T	1.91025	0.184	1.75213e-07	0.0188197	0.313864
Order_Capnodiales	rs1462124	5:152658792	T	C	1.91025	0.184	1.75213e-07	0.0188197	0.313864
Order_Capnodiales	rs1462115	5:152693433	G	A	1.89647	0.184	1.72783e-07	0.0188197	0.313864
Order_Pleosporales	rs12137998	1:198689454	A	T	2.61164	0.084	5.32298e-08	0.0223933	0.254155
Order_Pleosporales	rs74640052	1:198695167	A	G	2.61164	0.084	5.32298e-08	0.0223933	0.254155
Order_Pleosporales	rs75339122	1:198695208	T	C	2.61164	0.084	5.32298e-08	0.0223933	0.254155
Order_Pleosporales	rs12403004	1:198705602	C	T	2.61164	0.084	5.32298e-08	0.0223933	0.254155
Order_Pleosporales	rs12141195	1:198706134	T	C	2.61164	0.084	5.32298e-08	0.0223933	0.254155
Order_Pleosporales	rs12125695	1:198709477	C	T	2.61164	0.084	5.32298e-08	0.0223933	0.254155
Class_Saccharomycetes	rs572332	18:11566144	A	G	-1.55852	0.144	7.10318e-08	0.0256135	0.254155
Order_Saccharomycetales	rs572332	18:11566144	A	G	-1.55838	0.144	7.14228e-08	0.0257545	0.254155
Order_Capnodiales	rs1381541	5:152618066	G	C	1.85991	0.188	3.1286e-07	0.0272311	0.395795
Order_Capnodiales	rs992713	5:152619363	G	A	1.85991	0.188	3.1286e-07	0.0272311	0.395795
Order_Capnodiales	rs992714	5:152619427	A	T	1.85991	0.188	3.1286e-07	0.0272311	0.395795
Order_Capnodiales	rs2244977	5:152621660	A	G	1.85991	0.188	3.1286e-07	0.0272311	0.395795
Order_Capnodiales	rs3101483	5:152624817	A	G	1.85991	0.188	3.1286e-07	0.0272311	0.395795
Order_Capnodiales	rs3112531	5:152625541	A	G	1.85991	0.188	3.1286e-07	0.0272311	0.395795
Order_Capnodiales	rs2926290	5:152626704	A	G	1.85991	0.188	3.1286e-07	0.0272311	0.395795
Order_Capnodiales	rs2061639	5:152638359	G	A	1.85991	0.188	3.1286e-07	0.0272311	0.395795
Order_Capnodiales	rs3101481	5:152640777	T	G	1.85991	0.188	3.1286e-07	0.0272311	0.395795
Order_Capnodiales	rs3112529	5:152641447	A	T	1.85991	0.188	3.1286e-07	0.0272311	0.395795
Order_Capnodiales	rs2560226	5:152676590	T	C	1.86213	0.184	3.0935e-07	0.0272311	0.395795
Order_Capnodiales	rs34692130	10:83216975	GGTTT	G	1.69343	0.256	3.3962e-07	0.0290593	0.395795
Genus_Kazachstania	rs11150498	16:82881450	C	T	1.19661	0.252	8.85087e-08	0.0346716	0.254155
Genus_Kazachstania	rs1585533	16:82882118	G	A	1.19699	0.248	1.10575e-07	0.0346716	0.254155
Genus_Kazachstania	rs12596918	16:82882831	G	A	1.19699	0.248	1.10575e-07	0.0346716	0.254155
Genus_Kazachstania	rs12596919	16:82882832	G	A	1.19699	0.248	1.10575e-07	0.0346716	0.254155
Genus_Kazachstania	rs9935163	16:82882885	A	G	1.19699	0.248	1.10575e-07	0.0346716	0.254155
Genus_Kazachstania	rs35538485	16:82883831	TG	T	1.19699	0.248	1.10575e-07	0.0346716	0.254155
Genus_Kazachstania	rs286674	16:82886096	T	C	1.20576	0.216	7.79767e-08	0.0346716	0.254155
Genus_Kazachstania	rs192598	16:82886133	C	A	1.20576	0.216	7.79767e-08	0.0346716	0.254155
Genus_Kazachstania	rs192599	16:82886238	T	G	1.20576	0.216	7.79767e-08	0.0346716	0.254155
Genus_Kazachstania	rs286678	16:82888446	C	G	1.20576	0.216	7.79767e-08	0.0346716	0.254155
Genus_Kazachstania	rs286680	16:82889292	C	T	1.21132	0.216	8.95811e-08	0.0346716	0.254155
Genus_Kazachstania	rs286682	16:82889791	C	T	1.21132	0.216	8.95811e-08	0.0346716	0.254155
Genus_Kazachstania	rs286684	16:82889936	T	C	1.19598	0.22	1.16756e-07	0.0346716	0.254155
Genus_Kazachstania	rs286685	16:82890117	T	A	1.19598	0.22	1.16756e-07	0.0346716	0.254155
Genus_Kazachstania	rs286687	16:82891070	C	T	1.21132	0.216	8.95811e-08	0.0346716	0.254155
Genus_Kazachstania	rs35975706	16:82891460	TA	T	1.20093	0.212	1.03617e-07	0.0346716	0.254155
Genus_Kazachstania	rs7184056	16:82907096	G	T	1.20685	0.208	1.11813e-07	0.0346716	0.254155
Genus_Kazachstania	rs12918477	16:82884767	G	A	1.13705	0.26	1.31733e-07	0.0369459	0.273469
Order_Pleosporales	rs12127496	1:198723915	A	C	2.45963	0.092	1.1134e-07	0.0401483	0.254155
Order_Pleosporales	rs12131986	1:198738371	A	G	2.45963	0.092	1.1134e-07	0.0401483	0.254155
Genus_Kazachstania	rs10020593	4:145899099	A	T	-0.930291	0.472	3.47463e-07	0.0407928	0.395795
Genus_Kazachstania	rs6842499	4:145910286	T	A	-0.930291	0.472	3.47463e-07	0.0407928	0.395795
Genus_Kazachstania	rs2056279	4:145917557	T	C	-0.930291	0.472	3.47463e-07	0.0407928	0.395795
Genus_Kazachstania	rs2056278	4:145917680	G	C	-0.930291	0.472	3.47463e-07	0.0407928	0.395795
Genus_Kazachstania	rs10003727	4:145928530	T	C	-0.930291	0.472	3.47463e-07	0.0407928	0.395795
Genus_Kazachstania	rs7695409	4:145963807	C	T	-0.930291	0.472	3.47463e-07	0.0407928	0.395795
Genus_Kazachstania	rs11734845	4:145974688	A	G	-0.930291	0.472	3.47463e-07	0.0407928	0.395795
Genus_Kazachstania	rs2162092	4:145998123	A	G	-0.930291	0.472	3.47463e-07	0.0407928	0.395795
Genus_Kazachstania	rs1559699	4:146002210	C	G	-0.930291	0.472	3.47463e-07	0.0407928	0.395795
Genus_Kazachstania	rs28673203	4:146010350	G	A	-0.930291	0.472	3.47463e-07	0.0407928	0.395795
Genus_Kazachstania	rs4783290	16:82874133	C	T	1.24552	0.204	1.97018e-07	0.0407928	0.324167
Genus_Kazachstania	rs2549141	16:82875062	G	A	1.24552	0.204	1.97018e-07	0.0407928	0.324167
Genus_Kazachstania	rs2615133	16:82875192	T	C	1.24552	0.204	1.97018e-07	0.0407928	0.324167
Genus_Kazachstania	rs2194283	16:82877292	C	T	1.22931	0.208	3.40276e-07	0.0407928	0.395795
Genus_Kazachstania	rs1381500	16:82880155	G	A	1.14603	0.256	1.98897e-07	0.0407928	0.324852
Genus_Kazachstania	rs9933586	16:82912182	C	T	1.16735	0.208	3.17964e-07	0.0407928	0.395795
Genus_Kazachstania	rs9933935	16:82912571	C	T	1.16735	0.208	3.17964e-07	0.0407928	0.395795
Genus_Kazachstania	rs7201513	16:82915109	C	T	1.16735	0.208	3.17964e-07	0.0407928	0.395795
Genus_Kazachstania	rs2059230	16:82916682	C	T	1.16735	0.208	3.17964e-07	0.0407928	0.395795
Genus_Kazachstania	rs929846	16:82917603	G	T	1.16735	0.208	3.17964e-07	0.0407928	0.395795
Genus_Kazachstania	rs929847	16:82917768	C	G	1.16735	0.208	3.17964e-07	0.0407928	0.395795
Genus_Kazachstania	rs929848	16:82917852	C	T	1.16735	0.208	3.17964e-07	0.0407928	0.395795
Genus_Kazachstania	rs1559311	16:82918394	C	A	1.17839	0.212	1.64934e-07	0.0407928	0.313864
Genus_Kazachstania	rs1559312	16:82918651	G	T	1.17839	0.212	1.64934e-07	0.0407928	0.313864
Genus_Kazachstania	rs112379822	16:82919071	CCCAT	C	1.11682	0.22	3.13393e-07	0.0407928	0.395795
Genus_Kazachstania	rs1947715	16:82877219	C	A	1.18053	0.244	3.6806e-07	0.0422289	0.412469
Genus_Kazachstania	rs7201088	16:82907020	G	C	1.15886	0.212	3.83153e-07	0.0429837	0.421325
Order_Pleosporales	rs10919557	1:198675358	C	G	2.66163	0.076	1.28268e-07	0.0431689	0.268787
Genus_Kazachstania	rs7198913	16:82906638	C	G	1.15611	0.216	4.09592e-07	0.0439944	0.433092
Genus_Kazachstania	rs74421756	16:82907668	GTA	G	1.15611	0.216	4.09592e-07	0.0439944	0.433092
Order_Capnodiales	rs182053	10:83208515	A	G	1.47868	0.324	5.43636e-07	0.0449906	0.477292
Order_Capnodiales	rs197776	10:83209349	C	T	1.47868	0.324	5.43636e-07	0.0449906	0.477292
Genus_Kazachstania	rs6565075	16:82909941	C	T	1.15216	0.212	4.70946e-07	0.0475494	0.445143
Genus_Kazachstania	rs11150507	16:82911383	G	A	1.15216	0.212	4.70946e-07	0.0475494	0.445143
Genus_Kazachstania	rs9931196	16:82911789	C	T	1.15216	0.212	4.70946e-07	0.0475494	0.445143
Genus_Kazachstania	rs12149890	16:82880057	G	T	1.11544	0.252	5.21612e-07	0.0496839	0.472315
Genus_Kazachstania	rs12929586	16:82880070	C	A	1.11544	0.252	5.21612e-07	0.0496839	0.472315
Genus_Kazachstania	rs1462051	16:82880341	G	T	1.11544	0.252	5.21612e-07	0.0496839	0.472315
Genus_Candida	rs6879769	5:122627621	G	A	2.13825	0.344	1.37932e-08	0.069632	0.191488
Family_Saccharomycetales_fam_Incertae_sedis	rs6879769	5:122627621	G	A	2.10893	0.344	1.83676e-08	0.0927249	0.226661
Family_Saccharomycetaceae	rs10076963	5:25658882	G	A	-1.61718	0.336	2.20886e-08	0.103999	0.253128
Family_Saccharomycetaceae	rs992268	5:25671856	C	G	-1.57353	0.332	4.12019e-08	0.103999	0.253128
Family_Aspergillaceae	rs12225594	11:19820553	A	C	-1.89517	0.244	3.00824e-08	0.151865	0.253128
Genus_Aspergillus	rs273084	5:174991239	C	T	1.35698	0.268	3.81579e-08	0.192632	0.253128
