# Supplementary material for: Gut fungi are associated with human genetic variation and disease risk
Source: PLoS Biol. 2025 Sep 2;23(9):e3003339. doi: 10.1371/journal.pbio.3003339 (PMC12404459; doi:10.1371/journal.pbio.3003339)
Supplement: S2 Table — Source code and data availability: https://doi.org/10.5281/zenodo.15659049. (XLSX) [file pbio.3003339.s006.xlsx]

## Sheet: Sheet1
Table S2: SNPNexus results for FAVs that overlap with genes.
Variation.ID	Overlapped.Gene	Type	Annotations
rs10003727	ANAPC10	protein_coding	non-coding intronic,intronic
rs10020593	ANAPC10	protein_coding	non-coding intronic
rs10800583	PTPRC	protein_coding	3downstream,intronic
rs10919557	PTPRC	protein_coding	intronic
rs11150498	CDH13	protein_coding	non-coding intronic,intronic
rs11150507	CDH13	protein_coding	non-coding intronic,intronic
rs112379822	CDH13	protein_coding	non-coding intronic,intronic
rs11734845	ANAPC10	protein_coding	3downstream,non-coding intronic,intronic
rs12125695	PTPRC	protein_coding	intronic
rs12127496	PTPRC	protein_coding	intronic
rs12137998	PTPRC	protein_coding	3downstream,intronic
rs12141195	PTPRC	protein_coding	3downstream,intronic
rs12149890	CDH13	protein_coding	non-coding intronic,intronic
rs12403004	PTPRC	protein_coding	3downstream,intronic
rs12407767	PTPRC	protein_coding	non-coding intronic,intronic
rs12596918	CDH13	protein_coding	non-coding intronic,intronic
rs12596919	CDH13	protein_coding	non-coding intronic,intronic
rs12918477	CDH13	protein_coding	non-coding intronic,intronic
rs12929586	CDH13	protein_coding	non-coding intronic,intronic
rs1381500	CDH13	protein_coding	non-coding intronic,intronic
rs146074237	PTPRC	protein_coding	non-coding intronic,intronic
rs1462051	CDH13	protein_coding	non-coding intronic,intronic
rs1559311	CDH13	protein_coding	non-coding intronic,intronic
rs1559312	CDH13	protein_coding	non-coding intronic,intronic
rs1559699	ANAPC10	protein_coding	3downstream,non-coding intronic,intronic
rs1585533	CDH13	protein_coding	non-coding intronic,intronic
rs192598	CDH13	protein_coding	non-coding intronic,intronic
rs192599	CDH13	protein_coding	non-coding intronic,intronic
rs1947715	CDH13	protein_coding	non-coding intronic,intronic
rs2056278	ANAPC10	protein_coding	non-coding intronic,intronic
rs2056279	ANAPC10	protein_coding	non-coding intronic,intronic
rs2059230	CDH13	protein_coding	non-coding intronic,intronic
rs2162092	ANAPC10	protein_coding	non-coding intronic,intronic
rs2194283	CDH13	protein_coding	non-coding intronic,intronic
rs2549141	CDH13	protein_coding	non-coding intronic,intronic
rs2615133	CDH13	protein_coding	non-coding intronic,intronic
rs286674	CDH13	protein_coding	non-coding intronic,intronic
rs286678	CDH13	protein_coding	non-coding intronic,intronic
rs286680	CDH13	protein_coding	non-coding intronic,intronic
rs286682	CDH13	protein_coding	non-coding intronic,intronic
rs286684	CDH13	protein_coding	non-coding intronic,intronic
rs286685	CDH13	protein_coding	non-coding intronic,intronic
rs286687	CDH13	protein_coding	non-coding intronic,intronic
rs28673203	ANAPC10	protein_coding	non-coding intronic,intronic
rs34800651	PTPRC	protein_coding	non-coding intronic,intronic
rs35538485	CDH13	protein_coding	non-coding intronic,intronic
rs35975706	CDH13	protein_coding	non-coding intronic,intronic
rs4783290	CDH13	protein_coding	non-coding intronic,intronic
rs6565075	CDH13	protein_coding	non-coding intronic,intronic
rs6842499	ANAPC10	protein_coding	non-coding intronic
rs7184056	CDH13	protein_coding	non-coding intronic,intronic
rs7198913	CDH13	protein_coding	non-coding intronic,intronic
rs7201088	CDH13	protein_coding	non-coding intronic,intronic
rs7201513	CDH13	protein_coding	non-coding intronic,intronic
rs74366894	PTPRC	protein_coding	intronic,5upstream
rs74421756	CDH13	protein_coding	non-coding intronic,intronic
rs74640052	PTPRC	protein_coding	intronic
rs75339122	PTPRC	protein_coding	intronic
rs7695409	ANAPC10	protein_coding	non-coding intronic,intronic
rs77939461	PTPRC	protein_coding	intronic,5upstream
rs929846	CDH13	protein_coding	non-coding intronic,intronic
rs929847	CDH13	protein_coding	non-coding intronic,intronic
rs929848	CDH13	protein_coding	non-coding intronic,intronic,3utr
rs9931196	CDH13	protein_coding	non-coding intronic,intronic
rs9933586	CDH13	protein_coding	non-coding intronic,intronic
rs9933935	CDH13	protein_coding	non-coding intronic,intronic
rs9935163	CDH13	protein_coding	non-coding intronic,intronic
