# Supplementary material for: Gut fungi are associated with human genetic variation and disease risk
Source: PLoS Biol. 2025 Sep 2;23(9):e3003339. doi: 10.1371/journal.pbio.3003339 (PMC12404459; doi:10.1371/journal.pbio.3003339)
Supplement: S3 Table — ‘tss_distance’ is the distance between the variant and transcription start site (positive = upstream); ‘af’ is allele frequency of alt allele; and ‘pval_nominal’ and ‘slope’ are GTEx QTL testing results. Source code and data availability: https://doi.org/10.5281/zenodo.15659049. (XLSX) [file pbio.3003339.s007.xlsx]

## Sheet: Sheet1
Table S3: GTEx results for FAV-eQTLs. 'tss_distance' is the distance between the variant and transcription start site (positive = upstream); 'af' is allele frequency of alt allele; and 'pval_nominal' and 'slope' are GTEx QTL testing results
Gene ID	Gene	dbSNP	Tissue	variant_id	ref	alt	tss_distance	af	pval_nominal	slope
ENSG00000140945.17	CDH13	rs4783290	Artery_Tibial	chr16_82840528_C_T_b38	C	T	213563	0.306967	2.50636e-05	-0.121408
ENSG00000140945.17	CDH13	rs2549141	Artery_Tibial	chr16_82841457_G_A_b38	G	A	214492	0.305515	3.35305e-05	-0.119867
ENSG00000140945.17	CDH13	rs2615133	Artery_Tibial	chr16_82841587_T_C_b38	T	C	214622	0.307692	1.76137e-05	-0.123723
ENSG00000140945.17	CDH13	rs2194283	Artery_Tibial	chr16_82843687_C_T_b38	C	T	216722	0.307692	4.50517e-05	-0.117882
ENSG00000140945.17	CDH13	rs9935163	Artery_Tibial	chr16_82849280_G_A_b38	G	A	222315	0.622642	7.0862e-05	0.110732
ENSG00000140945.17	CDH13	rs35538485	Artery_Tibial	chr16_82850226_T_TG_b38	T	TG	223261	0.624819	8.50884e-05	0.109235
ENSG00000140945.17	CDH13	rs286674	Artery_Tibial	chr16_82852491_T_C_b38	T	C	225526	0.319303	3.33834e-05	-0.119486
ENSG00000140945.17	CDH13	rs192598	Artery_Tibial	chr16_82852528_C_A_b38	C	A	225563	0.317852	1.81349e-05	-0.12305
ENSG00000140945.17	CDH13	rs192599	Artery_Tibial	chr16_82852633_T_G_b38	T	G	225668	0.320755	4.22863e-05	-0.118041
ENSG00000140945.17	CDH13	rs286678	Artery_Tibial	chr16_82854841_C_G_b38	C	G	227876	0.317852	8.24331e-05	-0.113135
ENSG00000140945.17	CDH13	rs286680	Artery_Tibial	chr16_82855687_C_T_b38	C	T	228722	0.314949	2.31884e-05	-0.122625
ENSG00000140945.17	CDH13	rs286682	Artery_Tibial	chr16_82856186_C_T_b38	C	T	229221	0.315675	2.52863e-05	-0.121151
ENSG00000140945.17	CDH13	rs286687	Artery_Tibial	chr16_82857465_C_T_b38	C	T	230500	0.317852	2.12178e-05	-0.121334
ENSG00000140945.17	CDH13	rs35975706	Artery_Tibial	chr16_82857855_TA_T_b38	TA	T	230890	0.317126	1.85172e-05	-0.122401
ENSG00000140945.17	CDH13	rs74421756	Artery_Tibial	chr16_82874063_G_GTA_b38	G	GTA	247098	0.694041	6.00281e-05	0.115747
ENSG00000140945.17	CDH13	rs6565075	Artery_Tibial	chr16_82876336_T_C_b38	T	C	249371	0.697388	7.04482e-05	0.114753
ENSG00000140945.17	CDH13	rs11150507	Artery_Tibial	chr16_82877778_A_G_b38	A	G	250813	0.694485	5.95583e-05	0.115065
ENSG00000140945.17	CDH13	rs9931196	Artery_Tibial	chr16_82878184_T_C_b38	T	C	251219	0.692308	7.98109e-05	0.112838
ENSG00000140945.17	CDH13	rs9933586	Artery_Tibial	chr16_82878577_T_C_b38	T	C	251612	0.693759	7.27926e-05	0.113781
ENSG00000140945.17	CDH13	rs9933935	Artery_Tibial	chr16_82878966_T_C_b38	T	C	252001	0.693033	7.86e-05	0.112935
ENSG00000140945.17	CDH13	rs7201513	Artery_Tibial	chr16_82881504_T_C_b38	T	C	254539	0.70029	2.74603e-05	0.121578
ENSG00000140945.17	CDH13	rs2059230	Artery_Tibial	chr16_82883077_T_C_b38	T	C	256112	0.69521	7.0776e-05	0.114648
ENSG00000140945.17	CDH13	rs929847	Artery_Tibial	chr16_82884163_G_C_b38	G	C	257198	0.697388	6.65377e-05	0.11523
ENSG00000140945.17	CDH13	rs929848	Artery_Tibial	chr16_82884247_T_C_b38	T	C	257282	0.698113	9.01916e-05	0.1136
ENSG00000140945.17	CDH13	rs1559311	Artery_Tibial	chr16_82884789_A_C_b38	A	C	257824	0.69521	6.80687e-05	0.115905
ENSG00000155511.18	GRIA1	rs1381541	Brain_Caudate_basal_ganglia	chr5_153238506_G_C_b38	G	C	-251762	0.238255	0.000101822	-0.108301
ENSG00000155511.18	GRIA1	rs992713	Brain_Caudate_basal_ganglia	chr5_153239803_G_A_b38	G	A	-250465	0.238255	0.000101822	-0.108301
ENSG00000155511.18	GRIA1	rs992714	Brain_Caudate_basal_ganglia	chr5_153239867_A_T_b38	A	T	-250401	0.238255	0.000101822	-0.108301
ENSG00000155511.18	GRIA1	rs2244977	Brain_Caudate_basal_ganglia	chr5_153242100_A_G_b38	A	G	-248168	0.238255	0.000101822	-0.108301
ENSG00000155511.18	GRIA1	rs3101483	Brain_Caudate_basal_ganglia	chr5_153245257_A_G_b38	A	G	-245011	0.239933	6.53041e-05	-0.111061
ENSG00000155511.18	GRIA1	rs3112531	Brain_Caudate_basal_ganglia	chr5_153245981_A_G_b38	A	G	-244287	0.238255	0.000101822	-0.108301
ENSG00000155511.18	GRIA1	rs2926290	Brain_Caudate_basal_ganglia	chr5_153247144_A_G_b38	A	G	-243124	0.238255	0.000101822	-0.108301
ENSG00000155511.18	GRIA1	rs3112529	Brain_Caudate_basal_ganglia	chr5_153261887_T_A_b38	T	A	-228381	0.765101	0.00015069	0.106002
ENSG00000155511.18	GRIA1	rs2973150	Brain_Caudate_basal_ganglia	chr5_153267855_G_T_b38	G	T	-222413	0.765101	8.70986e-05	0.108546
ENSG00000155511.18	GRIA1	rs2974111	Brain_Caudate_basal_ganglia	chr5_153270822_A_T_b38	A	T	-219446	0.765101	8.70987e-05	0.108546
ENSG00000155511.18	GRIA1	rs2927173	Brain_Caudate_basal_ganglia	chr5_153270986_G_A_b38	G	A	-219282	0.765101	8.70986e-05	0.108546
ENSG00000155511.18	GRIA1	rs2964811	Brain_Caudate_basal_ganglia	chr5_153271038_T_A_b38	T	A	-219230	0.765101	8.70987e-05	0.108546
ENSG00000155511.18	GRIA1	rs1462110	Brain_Caudate_basal_ganglia	chr5_153273186_C_G_b38	C	G	-217082	0.765101	8.70987e-05	0.108546
ENSG00000155511.18	GRIA1	rs2926285	Brain_Caudate_basal_ganglia	chr5_153274827_T_G_b38	T	G	-215441	0.765101	8.70986e-05	0.108546
ENSG00000155511.18	GRIA1	rs1462124	Brain_Caudate_basal_ganglia	chr5_153279232_C_T_b38	C	T	-211036	0.765101	8.70987e-05	0.108546
ENSG00000155511.18	GRIA1	rs1084070	Brain_Caudate_basal_ganglia	chr5_153286886_C_T_b38	C	T	-203382	0.766779	4.39216e-05	0.114502
ENSG00000155511.18	GRIA1	rs1084071	Brain_Caudate_basal_ganglia	chr5_153286961_A_T_b38	A	T	-203307	0.766779	4.39215e-05	0.114502
ENSG00000155511.18	GRIA1	rs2609659	Brain_Caudate_basal_ganglia	chr5_153289799_G_T_b38	G	T	-200469	0.766779	4.39215e-05	0.114502
ENSG00000155511.18	GRIA1	rs7444329	Brain_Caudate_basal_ganglia	chr5_153291307_C_T_b38	C	T	-198961	0.766779	4.39216e-05	0.114502
ENSG00000155511.18	GRIA1	rs62401303	Brain_Caudate_basal_ganglia	chr5_153291953_T_C_b38	T	C	-198315	0.766779	4.39216e-05	0.114502
ENSG00000155511.18	GRIA1	rs62401304	Brain_Caudate_basal_ganglia	chr5_153292058_T_C_b38	T	C	-198210	0.766779	4.39216e-05	0.114502
ENSG00000155511.18	GRIA1	rs2560223	Brain_Caudate_basal_ganglia	chr5_153296779_C_T_b38	C	T	-193489	0.763423	4.12299e-05	0.113805
ENSG00000155511.18	GRIA1	rs2560226	Brain_Caudate_basal_ganglia	chr5_153297030_C_T_b38	C	T	-193238	0.766779	4.39216e-05	0.114502
ENSG00000155511.18	GRIA1	rs9647579	Brain_Caudate_basal_ganglia	chr5_153297529_C_T_b38	C	T	-192739	0.766779	4.39215e-05	0.114502
ENSG00000155511.18	GRIA1	rs2560230	Brain_Caudate_basal_ganglia	chr5_153298474_C_T_b38	C	T	-191794	0.766779	4.39216e-05	0.114502
ENSG00000155511.18	GRIA1	rs1462111	Brain_Caudate_basal_ganglia	chr5_153298761_T_C_b38	T	C	-191507	0.766779	4.39215e-05	0.114502
ENSG00000155511.18	GRIA1	rs2609666	Brain_Caudate_basal_ganglia	chr5_153300106_A_G_b38	A	G	-190162	0.766779	4.39215e-05	0.114502
ENSG00000155511.18	GRIA1	rs308269	Brain_Caudate_basal_ganglia	chr5_153306392_G_A_b38	G	A	-183876	0.766779	4.39215e-05	0.114502
ENSG00000155511.18	GRIA1	rs308271	Brain_Caudate_basal_ganglia	chr5_153308618_T_A_b38	T	A	-181650	0.770134	5.26875e-05	0.111727
ENSG00000155511.18	GRIA1	rs217771	Brain_Caudate_basal_ganglia	chr5_153308873_C_T_b38	C	T	-181395	0.766779	4.39215e-05	0.114502
ENSG00000155511.18	GRIA1	rs308272	Brain_Caudate_basal_ganglia	chr5_153309325_A_G_b38	A	G	-180943	0.770134	5.26875e-05	0.111727
ENSG00000155511.18	GRIA1	rs2560240	Brain_Caudate_basal_ganglia	chr5_153311821_G_A_b38	G	A	-178447	0.770134	8.31682e-05	0.109847
ENSG00000155511.18	GRIA1	rs1462115	Brain_Caudate_basal_ganglia	chr5_153313873_A_G_b38	A	G	-176395	0.770134	5.26875e-05	0.111727
ENSG00000155511.18	GRIA1	rs962514	Brain_Caudate_basal_ganglia	chr5_153315289_A_C_b38	A	C	-174979	0.766779	4.39216e-05	0.114502
ENSG00000155511.18	GRIA1	rs2560241	Brain_Caudate_basal_ganglia	chr5_153319545_T_C_b38	T	C	-170723	0.766779	4.39216e-05	0.114502
ENSG00000155511.18	GRIA1	rs2560242	Brain_Caudate_basal_ganglia	chr5_153319921_T_C_b38	T	C	-170347	0.770134	5.26875e-05	0.111727
ENSG00000155511.18	GRIA1	rs2615177	Brain_Caudate_basal_ganglia	chr5_153321211_G_A_b38	G	A	-169057	0.766779	4.39215e-05	0.114502
ENSG00000155511.18	GRIA1	rs300329	Brain_Caudate_basal_ganglia	chr5_153323389_C_T_b38	C	T	-166879	0.766779	4.39215e-05	0.114502
ENSG00000155511.18	GRIA1	rs1975932	Brain_Caudate_basal_ganglia	chr5_153333352_G_A_b38	G	A	-156916	0.770134	5.26875e-05	0.111727
ENSG00000155511.18	GRIA1	rs300333	Brain_Caudate_basal_ganglia	chr5_153343810_A_T_b38	A	T	-146458	0.766779	4.39216e-05	0.114502
ENSG00000155511.18	GRIA1	rs5872307	Brain_Caudate_basal_ganglia	chr5_153347211_G_GA_b38	G	GA	-143057	0.766779	4.39216e-05	0.114502
ENSG00000155511.18	GRIA1	rs159976	Brain_Caudate_basal_ganglia	chr5_153347506_C_T_b38	C	T	-142762	0.766779	4.39215e-05	0.114502
ENSG00000155511.18	GRIA1	rs159977	Brain_Caudate_basal_ganglia	chr5_153348556_A_C_b38	A	C	-141712	0.766779	4.39215e-05	0.114502
ENSG00000155511.18	GRIA1	rs159969	Brain_Caudate_basal_ganglia	chr5_153350495_T_C_b38	T	C	-139773	0.770134	5.26875e-05	0.111727
ENSG00000155511.18	GRIA1	rs159971	Brain_Caudate_basal_ganglia	chr5_153352105_G_A_b38	G	A	-138163	0.768456	4.0672e-05	0.114543
ENSG00000164164.17	OTUD4	rs10020593	Cells_Cultured_fibroblasts	chr4_144977947_T_A_b38	T	A	-202642	0.483051	4.11882e-07	0.0653913
ENSG00000164164.17	OTUD4	rs6842499	Cells_Cultured_fibroblasts	chr4_144989134_A_T_b38	A	T	-191455	0.493066	9.69277e-07	0.0629047
ENSG00000164164.17	OTUD4	rs2056279	Cells_Cultured_fibroblasts	chr4_144996405_C_T_b38	C	T	-184184	0.494607	7.27855e-07	0.0634917
ENSG00000164164.17	OTUD4	rs2056278	Cells_Cultured_fibroblasts	chr4_144996528_C_G_b38	C	G	-184061	0.493066	9.69646e-07	0.0630416
ENSG00000164164.17	OTUD4	rs10003727	Cells_Cultured_fibroblasts	chr4_145007378_C_T_b38	C	T	-173211	0.483821	8.82375e-07	0.0633147
ENSG00000164164.17	OTUD4	rs7695409	Cells_Cultured_fibroblasts	chr4_145042655_T_C_b38	T	C	-137934	0.495378	7.59387e-07	0.0632813
ENSG00000164164.17	OTUD4	rs11734845	Cells_Cultured_fibroblasts	chr4_145053536_G_A_b38	G	A	-127053	0.483051	4.11882e-07	0.0653913
ENSG00000164164.17	OTUD4	rs2162092	Cells_Cultured_fibroblasts	chr4_145076971_G_A_b38	G	A	-103618	0.483051	4.11882e-07	0.0653913
ENSG00000164164.17	OTUD4	rs1559699	Cells_Cultured_fibroblasts	chr4_145081058_G_C_b38	G	C	-99531	0.483051	4.11882e-07	0.0653913
ENSG00000164164.17	OTUD4	rs28673203	Cells_Cultured_fibroblasts	chr4_145089198_A_G_b38	A	G	-91391	0.483051	4.11882e-07	0.0653913
ENSG00000166833.23	NAV2	rs12225594	Liver	chr11_19799007_A_C_b38	A	C	448283	0.203065	2.78928e-05	-0.223063
ENSG00000164161.10	HHIP	rs10020593	Nerve_Tibial	chr4_144977947_T_A_b38	T	A	331791	0.471514	0.000202155	0.123693
ENSG00000164161.10	HHIP	rs6842499	Nerve_Tibial	chr4_144989134_A_T_b38	A	T	342978	0.47976	0.000201163	0.123214
ENSG00000164161.10	HHIP	rs2056279	Nerve_Tibial	chr4_144996405_C_T_b38	C	T	350249	0.482759	0.000130409	0.126753
ENSG00000164161.10	HHIP	rs2056278	Nerve_Tibial	chr4_144996528_C_G_b38	C	G	350372	0.48051	0.000273689	0.120918
ENSG00000164161.10	HHIP	rs10003727	Nerve_Tibial	chr4_145007378_C_T_b38	C	T	361222	0.472264	0.000210694	0.123166
ENSG00000164161.10	HHIP	rs7695409	Nerve_Tibial	chr4_145042655_T_C_b38	T	C	396499	0.482759	0.000130409	0.126753
ENSG00000164161.10	HHIP	rs11734845	Nerve_Tibial	chr4_145053536_G_A_b38	G	A	407380	0.471514	0.000202155	0.123693
ENSG00000164161.10	HHIP	rs2162092	Nerve_Tibial	chr4_145076971_G_A_b38	G	A	430815	0.471514	0.000202155	0.123693
ENSG00000164161.10	HHIP	rs1559699	Nerve_Tibial	chr4_145081058_G_C_b38	G	C	434902	0.471514	0.000202155	0.123693
ENSG00000164161.10	HHIP	rs28673203	Nerve_Tibial	chr4_145089198_A_G_b38	A	G	443042	0.471514	0.000202155	0.123693
ENSG00000248890.3	HHIP-AS1	rs10020593	Skin_Sun_Exposed_Lower_leg	chr4_144977947_T_A_b38	T	A	316590	0.481358	0.000197161	-0.1447
ENSG00000248890.3	HHIP-AS1	rs6842499	Skin_Sun_Exposed_Lower_leg	chr4_144989134_A_T_b38	A	T	327777	0.490679	0.000264287	-0.140501
ENSG00000248890.3	HHIP-AS1	rs2056279	Skin_Sun_Exposed_Lower_leg	chr4_144996405_C_T_b38	C	T	335048	0.493342	0.000172235	-0.144849
ENSG00000248890.3	HHIP-AS1	rs2056278	Skin_Sun_Exposed_Lower_leg	chr4_144996528_C_G_b38	C	G	335171	0.490013	0.000213757	-0.142746
ENSG00000248890.3	HHIP-AS1	rs10003727	Skin_Sun_Exposed_Lower_leg	chr4_145007378_C_T_b38	C	T	346021	0.482024	0.000150169	-0.147157
ENSG00000248890.3	HHIP-AS1	rs7695409	Skin_Sun_Exposed_Lower_leg	chr4_145042655_T_C_b38	T	C	381298	0.494008	0.000218965	-0.142362
ENSG00000248890.3	HHIP-AS1	rs11734845	Skin_Sun_Exposed_Lower_leg	chr4_145053536_G_A_b38	G	A	392179	0.482024	0.000139268	-0.148243
ENSG00000248890.3	HHIP-AS1	rs2162092	Skin_Sun_Exposed_Lower_leg	chr4_145076971_G_A_b38	G	A	415614	0.482024	0.000139268	-0.148243
ENSG00000248890.3	HHIP-AS1	rs1559699	Skin_Sun_Exposed_Lower_leg	chr4_145081058_G_C_b38	G	C	419701	0.482024	0.000139268	-0.148243
ENSG00000248890.3	HHIP-AS1	rs28673203	Skin_Sun_Exposed_Lower_leg	chr4_145089198_A_G_b38	A	G	427841	0.482024	0.000139268	-0.148243
ENSG00000250539.1	KRT8P33	rs6879769	Skin_Sun_Exposed_Lower_leg	chr5_123291927_G_A_b38	G	A	-110417	0.365513	5.92337e-05	0.165843
