# Supplementary material for: Gut fungi are associated with human genetic variation and disease risk
Source: PLoS Biol. 2025 Sep 2;23(9):e3003339. doi: 10.1371/journal.pbio.3003339 (PMC12404459; doi:10.1371/journal.pbio.3003339)
Supplement: S4 Table — Source code and data availability: https://doi.org/10.5281/zenodo.15659049. (XLSX) [file pbio.3003339.s008.xlsx]

## Sheet: Sheet1
Table S4: Metadata corresponding to mycobiome cohorts (Figure S4)
Author_Year	DOI	Accession	Population	Geography	Sample_Size	Sample_Type
Xu 2022	https://doi.org/10.3389/fmicb.2022.831947	PRJNA541487	Healthy adults (non-postcholecystectomy) at Peking University People's Hospital	China	52	Fecal
Demir 2022	https://doi.org/10.1016/j.jhep.2021.11.029	PRJNA698272	Healthy individuals enrolled at University Hospital of Cologne, Germany	Germany	16	Fecal
Hartmann 2021	https://doi.org/10.3389/fphys.2021.699253	PRJNA703732	Healthy individuals (unclear, assuming enrolled through St Luc University Hospital, Brussels, Belgium)	Belgium	18	Fecal
McDonald 2018	https://doi.org/10.1128/msystems.00031-18	PRJEB11419	Crowdsourced stool samples to form the American Gut Project	America	396	Fecal
