# Supplementary material for: Gut fungi are associated with human genetic variation and disease risk
Source: PLoS Biol. 2025 Sep 2;23(9):e3003339. doi: 10.1371/journal.pbio.3003339 (PMC12404459; doi:10.1371/journal.pbio.3003339)
Supplement: S5 Table — Source code and data availability: https://doi.org/10.5281/zenodo.15659049. (XLSX) [file pbio.3003339.s009.xlsx]

## Sheet: Sheet1
Table S5: Linear model of Kazachstania relative abundance and clinical/demographic variables
Variable	Mean±standard deviation (continuous variables)	Coefficient (Beta)	P value
Intercept	NA	-0.498	0.82
Gender	NA	-0.522	0.0917
Age	26.8±4.68 years	0.059	0.0471
Self-reported race	NA	-0.058	0.4363
Systolic blood pressure	121±10.3 mmgHg	0.0078	0.605
BMI	24.3±3.44	-0.0032	0.9375
Tobacco use	NA	-1.066	0.1086
Cardiac history	NA	0.02	0.7359
GI history	NA	-0.041	0.8995
